# Supplementary material for: WZB117 Decorated Metformin-Carboxymethyl Chitosan Nanoparticles for Targeting Breast Cancer Metabolism
Source: Polymers (Basel). 2023 Feb 16;15(4):976. doi: 10.3390/polym15040976 (PMC9962472; doi:10.3390/polym15040976)
Supplement: Supplementary file 1 [file polymers-15-00976-s001.zip]

Archive with 1 entries (1 files):
- polymers-2173405-supplementary.pdf
